# Supplementary material for: The effect of Chinese herbal medicines on the storage quality of sweet potato
Source: Front Plant Sci. 2025 Jul 28;16:1623582. doi: 10.3389/fpls.2025.1623582 (PMC12336122; doi:10.3389/fpls.2025.1623582)
Supplement: Supplementary file 2 [file DataSheet2.xlsx]

## Sheet: Sheet1
Table S2 Data of storage quality among different sweet potato cultivars (lines) after 60 days of storage.
Project	Variety / Repetition	1	2	3	Average
Anthocyanin content (mg/100g)	JK274	25.0522	24.8434	24.4259	24.7738
	JK142	31.8372	30.6889	31.3152	31.2804
	JK328	47.5992	47.286	47.0772	47.3208
	Xuzishu 8	123.278	124.53	123.486	123.765
Carotenoid content (mg/Kg)	Jishu 25	8.25	9.25	11.25	9.58333
	Beijing 553	20.75	17.75	19.25	19.25
	Yanshu 25	32	33.75	27.5	31.0833
	Yizi 138	36	33	31.25	33.4167
	Xiguahong	41.25	37.5	33.5	37.4167
Soluble sugar content (%)	Hami	5.8667	14.1995	8.2754	9.4472
	Jishu 7	22.4672	11.0096	14.7203	16.0657
	Shangshu 19	16.9988	14.525	20.384	17.3026
	JK7	23.1182	25.0061	35.8778	28.0007
	JK147	15.8921	21.6209	25.3967	20.9699
Sucrose content (%)	Hami	20.2883	19.9916	23.3542	21.2114
	Jishu 7	13.8598	20.0905	15.7389	16.5631
	Shangshu 19	24.9366	26.4201	25.2333	25.53
	JK7	16.4312	21.6729	17.7169	18.607
	JK147	16.1345	11.4862	12.3763	13.3323
Starch content (%)	Hami	15.3643	16.8771	15.06	15.7671
	Jishu 7	15.799	16.512	17.564	16.625
	Shangshu 19	15.8425	13.1037	8.34784	12.4314
	JK7	14.3905	17.2162	12.3647	14.6571
	JK147	10.791	11.7996	8.67823	10.4229
