# Supplementary material for: The effect of Chinese herbal medicines on the storage quality of sweet potato
Source: Front Plant Sci. 2025 Jul 28;16:1623582. doi: 10.3389/fpls.2025.1623582 (PMC12336122; doi:10.3389/fpls.2025.1623582)
Supplement: Supplementary file 3 [file DataSheet3.xlsx]

## Sheet: Sheet1
Table S3 Decay rate and dry matter content of fourteen sweet potato cultivars (lines) after 60 days of storage.
Variety	Decay rate	Dry matter content
JK274	0.0222	0.290367
JK142	0.0036	0.256113
JK7	0.1762	0.241567
JK147	0.4548	0.192867
JK328	0.0043	0.242367
Yanshu 25	0.2178	0.223033
Jishu 25	0.0378	0.367367
Jishu 7	0.1059	0.2642
Xuzishu 8	0.0295	0.3293
Shangshu 19	0.1213	0.215967
Beijing 553	0.0377	0.1941
Yizi 138	0.0389	0.163167
Hami	0.1105	0.254333
Xiguahong	0.0704	0.178167
