# Supplementary material for: The effect of Chinese herbal medicines on the storage quality of sweet potato
Source: Front Plant Sci. 2025 Jul 28;16:1623582. doi: 10.3389/fpls.2025.1623582 (PMC12336122; doi:10.3389/fpls.2025.1623582)
Supplement: Supplementary file 4 [file DataSheet4.xlsx]

## Sheet: Sheet1
Table S4 Data of different extraction concentrations of five Chinese herbal medicines on the variety JK142 during different storage periods.
Variety	Repeat	0d	15d						30d			105d
		Dry matter content (%)	Decay rate (%)	Sensory evaluation (Score)	Weight loss rate (%)	Dry matter content (%)	Protein content (mg/g)	Anthocyanin content (mg/100g)	Decay rate (%)	Sensory evaluation (Score)	Weight loss rate (%)	Decay rate (%)	Sensory evaluation (Score)	Hardness (N/cm2)	Weight loss rate (%)	Dry matter content (%)	Protein content (mg/g)	Anthocyanin content (mg/100g)
CK0	1	32.465	6.66667	8.85714	1.99005	26.4346	9.21163	93.0063	7.14286	8.07692	4.56853	46.1538	6.71429	72.775	12.766	26.8788	8.89767	50.4175
	2	29.7425	0	8.73333	2.51572	30.416	9.30465	75.0522	6.66667	8.71429	4.51613	57.1429	6.66667	78.2175	16.8919	27.7481	9.46744	52.6096
	3	30.742	0	8.46667	2.73973	31.2348	10.5488	83.1942	6.66667	8.42857	6.33803	50	6.14286	67.825	17.2932	28.569	8.85116	45.929
CK1	1	32.9369	0	8.46667	2.5	30.9935	11.2349	68.0585	6.66667	8.42857	4.2735	35.7143	6.55556	79.64	17.8571	31.5237	12.6419	33.2985
	2	27.2354	6.66667	8	3.20513	25.1791	9.9093	84.4468	7.14286	7.92308	5.96026	46.1538	5.85714	68.8575	17.6056	29.9107	12.1186	37.7871
	3	27.8778	6.66667	7.85714	1.97368	27.9321	9.81628	89.0397	14.2857	7.83333	5.36913	66.6667	7	76.0125	14.8936	28.8341	15.2116	33.0898
CK2	1	28.1375	0	8.86667	2.68456	27.6686	10.2581	75.261	0	8.73333	4.82759	60	7	72.4475	16.6667	30.7034	3.32791	36.7432
	2	29.1964	0	8.73333	3.19635	27.6882	13.9558	70.7724	0	8.6	5.66038	66.6667	7.4	79.8175	19	31.1417	3.54884	41.2317
	3	27.0622	0	9	3.79747	27.7144	12.4791	70.6681	0	8.73333	7.23684	60	7	82.14	16.3121	31.1215	3.56047	36.952
Andrographis Herba 0.5%	1	27.0634	0	7.53333	3.125	28.3031	11.2698	112.839	13.3333	7.30769	8.06452	61.5385	5	63.9675	21.0526	26.2716	14.1651	34.4468
	2	29.2766	6.66667	7.85714	2.07469	30.3609	12.5023	124.113	7.14286	7.76923	5.50847	69.2308	7.5	71.9175	17.9372	26.5554	13.5372	39.8747
	3	29.7332	6.66667	7.85714	2.38095	25.6807	10.9558	112.944	14.2857	7.33333	5.69106	50	4.66667	79.17	18.9655	30.6739	12.4093	34.6555
Andrographis Herba 1%	1	33.7368	0	8.46667	4.03226	23.5878	8.7814	74.4259	6.66667	8.42857	5.88235	64.2857	5	73.1775	21.4286	29.8425	10.0023	44.0501
	2	33.3937	0	8.33333	2.4	23.6612	8.36279	91.1273	6.66667	8.06667	4.91803	57.1429	6	74.3875	18.9655	27.978	8.29302	50
	3	29.2413	6.66667	8.57143	2.33645	23.3914	8.52558	92.9019	7.14286	8.07692	3.82775	69.2308	7.5	67.98	17.4129	27.3559	7.29302	43.4238
Andrographis Herba 2%	1	23.9891	0	8.6	2.69058	27.4813	9.93256	81.9415	0	8.6	4.60829	60	7.33333	69.545	16.9082	27.316	6.68837	43.1106
	2	27.757	0	8.73333	3.93258	28.0351	9.88605	78.6013	0	8.6	5.84795	60	6.33333	88.1975	11.8012	28.3095	6.10698	48.7474
	3	29.2559	0	8.06667	2.97619	28.1257	9.47907	77.8706	0	8.06667	6.74847	53.3333	6.42857	77.7	17.7632	25.523	5.86279	43.0063
Perilla frutescens 0.5%	1	29.0161	0	8.73333	3.10881	34.8966	10.6186	86.0125	0	8.6	6.41711	60	5.66667	63.5075	22.8571	26.8691	1.4093	45.3027
	2	27.4388	0	8.33333	2.77778	36.4192	8.60698	57.2025	0	8.2	6.19048	60	5.33333	70.0975	18.2741	27.8173	1.06047	45.8246
	3	25.7721	0	8.46667	2.51046	33.7597	12.2349	84.6555	0	8.06667	6.43777	53.3333	5.28571	72.6325	18.3486	28.0815	0.560465	48.7474
Perilla frutescens 1%	1	26.7803	0	8.2	3.38983	25.7952	13.4907	81.1065	0	8.2	7.01754	60	6.33333	73.32	13.2075	28.8354	2.94419	42.6931
	2	30.503	0	8.46667	2.46914	26.4978	13.5953	67.2234	0	7.53333	6.32911	60	4.66667	82.355	16.8919	30.4443	3.02558	40.501
	3	27.9898	0	7.53333	2.5	26.7235	12.2814	95.1983	6.66667	7.4	6.83761	64.2857	7	70.185	17.4312	29.1875	2.51395	45.4071
Perilla frutescens 2%	1	27.9207	6.66667	8.28571	2.23881	26.4436	16.0953	91.858	7.14286	8.07692	5.34351	46.1538	6.42857	74.4825	15.3226	29.3042	4.21163	31.4196
	2	31.536	0	8.73333	2.39521	26.5362	12.8977	109.708	6.66667	8.57143	4.90798	35.7143	5.22222	78.5425	14.8387	29.7161	3.17674	30.0626
	3	29.9554	0	8.86667	3.33333	26.4011	12.014	110.752	0	8.73333	6.89655	46.6667	5	76.38	18.5185	28.3249	1.81628	35.6994
Artemisia argyi 0.5%	1	26.4928	0	9	2.51256	26.0081	13.3977	88.1002	0	8.6	5.6701	66.6667	5.4	76.47	16.3934	31.0132	4.42093	51.8789
	2	35.387	0	8.86667	2.42424	28.2162	14.6884	86.8476	0	8.6	5.59006	53.3333	6.14286	64.835	15.7895	33.8597	4.04884	46.2422
	3	28.8297	0	8.73333	2.68456	32.916	12.2116	80.3758	0	8.6	6.89655	66.6667	6.2	56.2975	14.8148	29.8779	3.82791	51.6701
Artemisia argyi 1%	1	31.2257	0	8.06667	1.94175	28.3312	8.92093	102.401	0	7.93333	5.44554	33.3333	4.6	82.6125	15.1832	24.4076	3.10698	41.858
	2	29.849	0	8.33333	2.46914	29.013	11.8395	101.879	0	8.2	4.43038	60	7	72.7475	13.9073	25.3571	2.09535	42.38
	3	26.0877	6.66667	8.28571	2.5641	27.6519	9.23488	93.6326	7.14286	8.2	4.73684	53.8462	7	69.72	13.8122	26.0198	1.96744	43.8413
Artemisia argyi 2%	1	32.672	6.66667	8.57143	2.51572	27.553	7.4093	78.9144	14.2857	7.5	6.45161	66.6667	7.5	61.51	20.6897	24.3492	1.08372	52.6096
	2	26.7923	6.66667	8	2.22222	26.4194	5.92093	78.3925	14.2857	7.66667	3.78788	50	6.66667	69.3675	16.5354	26.8119	0.281395	51.6701
	3	23.4912	13.3333	8.23077	2.7972	26.8843	8.58372	99.3737	23.0769	8.2	5.03597	70	8.33333	67.945	18.1818	26.9341	0.339535	56.263
Prunella vulgaris 0.5%	1	24.9384	13.3333	7.92308	2.1164	25.0625	15.0256	90.0835	30.7692	4.69231	9.72973	66.6667	5	81.7475	24.5509	30.5406	1.7	45.6159
	2	23.2215	13.3333	7.61538	4.16667	25.2271	16.6884	101.044	38.4615	4.23077	7.82609	87.5	3	81.255	22.6415	30.8433	2.23488	48.9562
	3	27.7505	6.66667	7.28571	4.25532	25.8044	16.2814	114.196	28.5714	4.85714	8.88889	60	1.5	75.4675	17.0732	30.5391	1.50233	44.8852
Prunella vulgaris 1%	1	29.6376	0	8.6	2.20994	33.7394	17.1651	110.647	0	8.06667	5.64972	40	6.55556	72.1375	16.1677	28.3858	7.21163	40.1879
	2	29.7099	0	8.73333	3.09278	33.2688	15.6535	105.115	0	8.33333	7.44681	60	7	69.285	14.9425	29.2907	8.1186	42.5887
	3	24.2131	0	7.93333	0.917431	29.4311	16.2814	101.983	0	7.66667	7.40741	46.6667	5.75	67.64	19	29.639	7.32791	38.9353
Prunella vulgaris 2%	1	30.2811	0	8.33333	1.76471	31.7566	8.04884	61.8998	0	8.2	5.98802	53.3333	7.57143	74.7275	18.4713	27.8063	1.29302	37.8914
	2	32.9527	0	8.46667	3.05344	28.5021	10.2465	53.7578	0	8.33333	6.29921	53.3333	7	62.91	17.6471	26.929	2.23488	41.5449
	3	29.578	0	8.46667	3.0303	27.7575	9.14186	52.5052	6.66667	8.42857	7.8125	57.1429	7.66667	62.995	21.1864	26.7707	1.30465	37.3695
Schizonepeta tenuifolia 0.5%	1	30.2594	0	8.73333	2.66667	27.1088	12.3047	72.3382	0	8.33333	6.84932	60	7.66667	87.1525	19.8529	24.9743	4.33953	33.5073
	2	29.7136	0	8.33333	5.98291	26.2259	11.6884	84.1336	0	8.2	5.45455	26.6667	5	80.9525	15.3846	29.0169	5.45581	36.952
	3	31.4429	0	8.86667	3.06748	30.3785	12.6186	96.1378	0	8.6	5.6962	40	5.22222	86.5125	17.4497	29.8874	4.14186	32.0459
Schizonepeta tenuifolia 1%	1	29.2311	6.66667	8.14286	2.95858	28.2344	14.0372	76.7223	7.14286	7.76923	7.31707	53.8462	6.66667	95.1	19.0789	25.4091	4.50233	29.4363
	2	30.3559	0	7.93333	3.25203	26.9754	12.9558	74.2171	0	7.8	8.40336	53.3333	5.28571	99.7275	18.3486	26.004	5.17674	32.6722
	3	27.9396	0	8.06667	3.22581	26.7287	14.2349	57.62	6.66667	8	6.66667	42.8571	4.75	111.993	19.0476	27.0348	4.25814	29.5407
Schizonepeta tenuifolia 2%	1	30.7323	0	8.46667	3.06748	25.8557	10.7814	88.4134	0	8.2	5.6962	53.3333	7.28571	101.115	20.8054	25.5931	2.6186	47.9123
	2	26.3225	0	8.46667	2.83019	25.9629	9.74651	94.572	0	8.33333	5.82524	40	6.11111	94.2	13.4021	28.2249	3.36279	51.9833
	3	35.1489	0	9	2.7027	35.1852	11.6651	62.2129	0	8.86667	5.55556	33.3333	6	108.345	17.6471	26.5998	2.7814	46.4509
