# Supplementary material for: The effect of Chinese herbal medicines on the storage quality of sweet potato
Source: Front Plant Sci. 2025 Jul 28;16:1623582. doi: 10.3389/fpls.2025.1623582 (PMC12336122; doi:10.3389/fpls.2025.1623582)
Supplement: Supplementary file 5 [file DataSheet5.xlsx]

## Sheet: Sheet1
Table S5 Data of different extraction concentrations of five Chinese herbal medicines on Jishu 25 during different storage periods.
Variety	Repeat	0d		15d						30d			105d
		Dry matter content (%)	Carotenoid content (mg/Kg)	Decay rate (%)	Sensory evaluation (Score)	Weight loss rate (%)	Dry matter content (%)	Protein content (mg/g)	Carotenoid content (mg/Kg)	Decay rate (%)	Sensory evaluation (Score)	Weight loss rate (%)	Decay rate (%)	Sensory evaluation (Score)	Hardness (N/cm2)	Weight loss rate (%)	Dry matter content (%)	Protein content (mg/g)	Carotenoid content (mg/Kg)
CK0	1	24.1482	13.5	6.66667	6	3.0303	32.2078	12.5023	22	44.4444	6	9.375	75	5	57.275	22.4138	34.8496	8.44419	52.75
	2	32.1483	11.25	0	6.46667	4	29.4388	12.8977	12.25	0	5.71429	10.9375	57.1429	5.66667	71.8025	22.2222	35.5165	8.13023	48.5
	3	31.7524	15.75	6.66667	7	3.57143	29.9915	13.4674	8.75	44.4444	6.33333	10.1852	75	6.33333	70.2	18.0412	34.4684	8.07209	50.75
CK1	1	36.7179	27.25	0	7.93333	3.37553	35.4517	12.4442	4.75	0	6.57143	7.86026	50	5.85714	74.26	18.9573	36.94	10.2116	31.5
	2	32.95	10.75	0	8.46667	3.78788	36.2619	12.793	10.5	0	8.14286	7.48031	57.1429	5	70.265	17.0213	37.4941	10.1884	25.5
	3	33.335	13.5	0	8.2	3.15315	37.5367	14.5605	10.75	0	8	6.04651	57.1429	5.33333	77.82	17.3267	38.0216	9.82791	29.5
CK2	1	36.4592	10	6.66667	8.42857	3.61446	33.9613	10.3512	6.5	44.4444	8.33333	6.875	75	6.33333	67.98	20.8054	39.5928	5.96744	26.75
	2	38.813	7	0	8.06667	3.84615	36.9427	11.8512	10.75	0	7.57143	6.85714	57.1429	5	65.2975	19.6319	40.4144	6.10698	20.5
	3	35.9841	11.75	0	7.26667	3.34928	36.3469	10.0372	7.75	0	7.71429	9.40594	57.1429	5.33333	78.14	22.9508	38.4213	5.56047	22.75
Andrographis Herba 0.5%	1	31.5676	13.25	0	8.06667	4.1958	35.7202	12.2	7	0	7	8.0292	57.1429	5	72.785	22.2222	40.2891	2.76977	21.25
	2	34.5394	7.5	6.66667	8	3.44828	32.2796	11.5837	9.5	44.4444	8	7.14286	75	7	69.68	21.1538	39.6363	2.04884	16.25
	3	33.3178	12.5	0	8.2	3.67647	38.4041	12.4442	8.75	0	7.66667	8.39695	46.6667	5.5	82.4375	17.5	36.1155	1.83953	17.5
Andrographis Herba 1%	1	38.2069	10.25	0	8.2	2.98507	34.1463	13.7116	4.75	0	8	5.38462	28.5714	5.8	86.9025	18.6992	38.4695	7.4907	26
	2	37.2463	6.25	0	8.06667	3.84615	33.683	12.9326	12	0	7.4	8	6.66667	6.42857	83.345	17.3913	37.1739	6.95581	18.5
	3	34.1264	9.5	0	8.73333	3.40136	33.702	12.9442	7	0	8.06667	6.33803	13.3333	6.84615	72.19	16.5414	37.6548	6.74651	21
Andrographis Herba 2%	1	32.8407	9.75	6.66667	7.71429	3.125	31.6719	10.4442	5.5	44.4444	7.66667	8.3871	50	7.66667	63.885	19.7183	35.6177	5.72326	34.25
	2	31.2468	6.75	0	7.66667	2.97619	32.5177	10.2116	13.75	0	7.4	5.52147	26.6667	6.45455	66.1925	18.8312	34.6456	5.09535	28.75
	3	36.6495	11.25	0	7.66667	3.27869	33.33	10.886	8.75	0	7.57143	7.62712	35.7143	6.77778	90.095	19.2661	36.0614	5.16512	28.5
Perilla frutescens 0.5%	1	37.8183	11.5	0	7.53333	4.09836	31.4194	5.1186	2.75	0	7.85714	9.40171	50	6.14286	60.7075	25.4717	37.9049	7.24651	25.5
	2	29.2616	10	6.66667	7.71429	2.89855	34.4146	8.13023	9.25	44.4444	7.33333	8.95522	66.6667	5.5	74.1825	15.5738	39.2865	7.01395	19
	3	31.8905	10.75	0	7.53333	4.61538	32.6878	11.4907	5.25	0	7.14286	8.87097	57.1429	5.33333	67.625	19.469	34.001	5.75814	22
Perilla frutescens 1%	1	32.4084	9.75	0	7	4	34.0857	7.15349	4.25	0	6.85714	9.02778	50	6.14286	79.4625	24.4275	38.5004	6.9907	27
	2	34.1424	6.25	0	7.26667	2.72727	30.4008	6.14186	9	0	6.33333	8.41121	46.6667	5.5	74.325	19.3878	39.0313	7.18837	23
	3	34.4307	10.5	0	7.4	3.7037	31.9874	5.97907	6.25	0	7.28571	10	57.1429	7	74.6375	23.0769	37.4503	7.39767	22.25
Perilla frutescens 2%	1	31.1247	10.5	0	7	2.39521	31.3311	8.33953	2	0	7	7.97546	26.6667	6.45455	66.0225	24	35.8158	10.3163	29.5
	2	30.1066	9	0	7.13333	2.25989	34.6287	11.8628	7.25	0	6.85714	9.24855	42.8571	6	69.53	19.7452	38.6319	9.04884	24
	3	35.7482	11.75	0	6.46667	3.06748	30.8486	9.14186	5.25	0	6.46667	7.59494	33.3333	6.2	83.6325	22.6027	37.635	10.5488	25
Artemisia argyi 0.5%	1	30.1101	13.5	0	8.2	3.84615	36.2208	6.58372	5.5	0	8	7.33333	35.7143	7	68.525	20.8633	36.1731	7.95581	47.75
	2	33.0304	11.5	0	8.2	3.25203	36.2866	8.54884	10.75	0	8.06667	7.56303	13.3333	7.46154	80.3275	20.9091	36.5866	8.75814	44.75
	3	34.2999	17	0	8.33333	4.03226	28.3898	6.85116	6.25	0	7.8	10.084	13.3333	6.38462	74.365	20.5607	32.8967	8.18837	47.25
Artemisia argyi 1%	1	29.7897	9.5	0	7.26667	4.60829	33.521	8.36279	2.5	0	6.73333	7.72947	26.6667	6.45455	57.95	23.0366	37.1828	2.60698	29.25
	2	35.7797	7.5	0	7.13333	2.05479	35.8219	8.39767	7.75	0	7	7.69231	21.4286	6.63636	76.925	22.7273	36.2932	2.6186	22.5
	3	32.2479	15.5	0	7.26667	6.93069	34.1708	9.13023	5	0	7.14286	2.65957	21.4286	6.63636	76.855	19.1257	36.0088	2.53721	27.5
Artemisia argyi 2%	1	33.7408	12.75	6.66667	7.14286	7.109	35.0042	10.5605	5.75	44.4444	6.83333	4.59184	75	7	64.4025	15.508	35.7808	1.4093	51.75
	2	31.2866	8	0	8.06667	1.96078	29.7365	12.4442	9.5	0	7.57143	10	50	6.71429	62.1	17.7778	33.5624	1.89767	43.5
	3	35.9519	13.25	0	6.33333	4.86111	32.1939	9.10698	6.25	0	6.28571	2.91971	64.2857	5.4	63.9525	16.5414	33.9069	1.80465	49.5
Prunella vulgaris 0.5%	1	36.6095	10.75	0	7.93333	14.0704	34.6926	9.4907	11.5	0	6.85714	4.09357	57.1429	4.33333	75.995	10.9756	35.8033	4.29302	46.25
	2	35.5709	7.75	6.66667	8.14286	8.51064	35.7353	9.51395	9	44.4444	7.16667	8.91473	75	4.6	62.43	10.6383	36.5091	5.01395	40.25
	3	33.3363	9.25	0	7.4	3.50877	35.9336	9.79302	7	0	7	9.09091	40	5	81.2875	21	37.305	4.96744	39
Prunella vulgaris 1%	1	32.4366	10.5	6.66667	8.28571	2.7933	32.0652	11.4326	3.75	44.4444	8	6.32184	66.6667	7	67.49	20.2454	35.7172	0.246512	31.75
	2	32.6027	8.75	0	7.93333	2.0979	31.4711	11.5372	9.25	0	7.57143	6.42857	64.2857	6.6	63.9325	14.5038	35.584	0.47907	27.5
	3	33.6412	9.25	6.66667	7.57143	1.94805	36.4641	13.2116	7	44.4444	7.5	4.63576	83.3333	6	78.8975	22.9167	35.5453	0.339535	32.5
Prunella vulgaris 2%	1	29.6063	11.25	0	7.66667	3.47222	36.0615	11.5488	10.75	0	7.57143	5.7554	50	7.57143	57.7625	17.5573	28.6922	8.18837	34
	2	34.9848	8.5	0	7.66667	2.85714	28.9249	10.2349	8.75	0	7.42857	8.82353	57.1429	7	79.8075	18.2796	36.5174	8.85116	28.5
	3	28.1361	10.75	0	7.66667	3.125	33.4347	10.3163	8.75	0	7.57143	8.87097	64.2857	6.6	67.7125	17.6991	31.3729	9.4907	30.5
Schizonepeta tenuifolia 0.5%	1	34.6045	9	0	8.06667	1.54639	33.3794	11.4326	4.25	0	8	6.28272	57.1429	7.66667	69.215	18.9944	38.2126	2.23488	33.25
	2	33.384	6	6.66667	8.14286	3.61446	35.8478	9.16512	12.25	44.4444	8	6.25	75	7.66667	77.8975	18.6667	37.1104	2.7	29.75
	3	34.9252	8.75	0	8.46667	3.50877	30.5823	9.88605	9	0	8	5.45455	42.8571	7.25	67.2875	18.2692	35.9839	2.9907	33.5
Schizonepeta tenuifolia 1%	1	34.1473	10.5	0	6.33333	1.67598	40.5075	8.17674	5.25	0	6.33333	6.25	46.6667	5.75	63.2225	20.6061	31.1169	3.29302	44.5
	2	36.7303	9	6.66667	6	1.50376	30.4669	10.4791	11.5	44.4444	6	4.58015	75	5	65.0375	24	32.5015	3.67674	38.75
	3	30.064	12	0	6.86667	3.47826	27.8708	8.94419	13.25	0	6.42857	2.7027	57.1429	6.33333	74.325	24.0741	29.3762	2.7814	44
Schizonepeta tenuifolia 2%	1	33.5102	10	0	8.46667	2.31214	36.9994	11.4209	2.75	0	8.33333	7.69231	13.3333	7.76923	70.5275	19.2308	35.8171	5.58372	35.5
	2	32.36	7	0	8.73333	1.6	34.4715	11.8977	9.5	0	8.46667	7.31707	6.66667	7.85714	66.64	20.1754	34.4449	6.08372	27.75
	3	31.6078	8.75	0	8.2	7.62712	38.0243	12.0256	8.75	0	8.14286	0.917431	28.5714	8	55.8275	20.3704	36.7097	6.54884	30.75
