# Supplementary material for: The effect of Chinese herbal medicines on the storage quality of sweet potato
Source: Front Plant Sci. 2025 Jul 28;16:1623582. doi: 10.3389/fpls.2025.1623582 (PMC12336122; doi:10.3389/fpls.2025.1623582)
Supplement: Supplementary file 6 [file DataSheet6.xlsx]

## Sheet: Sheet1
Table S6 Data of different extraction concentrations of five Chinese herbal medicines on JK147 during different storage periods.
Variety	Repeat	0d			15d							30d			105d
		Dry matter content (%)	Sucrose content (%)	Soluble sugar content (%)	Decay rate (%)	Sensory evaluation (Score)	Weight loss rate (%)	Dry matter content (%)	Protein content (mg/g)	Sucrose content (%)	Soluble sugar content (%)	Decay rate (%)	Sensory evaluation (Score)	Weight loss rate (%)	Decay rate (%)	Sensory evaluation (Score)	Hardness (N/cm2)	Weight loss rate (%)	Dry matter content (%)	Protein content (mg/g)	Sucrose content (%)	Soluble sugar content (%)
CK0	1	22.1996	17.3213	24.29	0	8.86667	3.07692	25.0768	9.09535	15.4422	22.5974	0	8.73333	5.29101	86.6667	4	63.485	20.6704	25.8758	4.79302	39.9694	42.518
	2	22.4938	18.4092	22.7276	6.66667	8.85714	2.23214	25.6415	11.1651	16.1345	23.5088	14.2857	8.83333	6.84932	83.3333	2	70.2225	20.098	24.8586	4.72326	38.387	42.9086
	3	23.2154	17.1235	23.3135	0	8.2	3.125	30.4479	8.04884	16.2334	17.5847	6.66667	8.14286	7.37327	71.4286	4	55.9575	22.8856	25.195	5.04884	42.1452	37.5704
CK1	1	24.0544	12.4752	12.572	0	8.86667	2.68817	26.5129	10.6302	19.1015	16.6082	6.66667	8.85714	4.97238	64.2857	4.2	56.55	15.1163	26.1313	6.47907	22.7608	33.3389
	2	24.2985	9.706	24.8759	0	8.86667	3.2967	30.1675	12.1535	18.1125	17.9753	6.66667	8.85714	6.81818	57.1429	4.33333	41.5025	12.8049	25.9708	6.29302	27.3102	36.3335
	3	26.8404	10.9917	11.9861	0	8.73333	3.2967	29.761	12.8628	17.5191	17.3894	6.66667	8.71429	8.52273	64.2857	4.6	53.84	27.9503	24.8467	6.39767	36.3101	35.2919
CK2	1	23.9451	11.2884	21.6209	6.66667	8.57143	2.89855	24.2395	12.0256	18.1125	16.0874	7.14286	8.38462	6.96517	61.5385	5.4	58.1075	25.1337	29.3081	1.45581	26.1234	33.6644
	2	23.7733	11.0906	19.5377	6.66667	8.71429	2.5	25.8368	12.9558	14.8488	15.3062	7.14286	8.38462	5.64103	69.2308	5.5	55.92	22.2826	28.2659	1.07209	38.387	36.5288
	3	23.1269	13.9587	22.1417	0	8.42857	2.87081	27.8793	13.2	15.1455	17.2592	0	8.33333	7.88177	60	4.66667	54.2275	19.7861	27.5796	1.04884	34.8266	36.9194
Andrographis Herba 0.5%	1	17.6582	8.4203	8.9264	0	8.6	3.27869	23.3504	13.5721	21.1784	15.5015	6.66667	8.57143	5.64972	50	5.28571	58.4075	24.5509	24.3287	4.16512	17.8158	35.357
	2	23.5036	8.8159	11.0096	0	8.06667	2.51799	21.1055	13.5605	15.3433	12.4418	0	8.06667	7.38007	53.3333	6.14286	69.035	21.9124	23.6481	3.56047	22.2663	27.8054
	3	23.5889	10.2994	7.6244	0	8.33333	4.05405	23.5022	13.014	14.4532	9.317	6.66667	8	8.92019	57.1429	6	50.035	25.2577	24.6621	3.53721	19.0026	27.4799
Andrographis Herba 1%	1	24.784	16.0356	18.0404	0	8.6	2.92683	24.4695	11.7465	25.1344	18.2357	0	8.6	6.03015	40	6.77778	57.2925	19.2513	27.1763	7.03721	37.1013	39.0026
	2	21.4232	15.7389	17.2592	0	8.6	2.53623	25.187	12.8395	20.8817	23.9645	0	8.6	5.57621	46.6667	6.5	57.415	20.0787	20.9198	6.56047	33.1453	35.5523
	3	22.8982	16.629	17.7149	0	8.33333	3.50877	26.3452	12.5023	17.4202	19.2773	6.66667	8.28571	20.6061	42.8571	6	67.3575	29.0076	22.9843	6.65349	33.6398	43.2341
Andrographis Herba 2%	1	23.6843	9.0137	16.8686	0	8.2	3.84615	28.4311	14.1767	19.2004	22.988	6.66667	7.28571	8	57.1429	5.33333	58.3475	15.6522	25.8196	9.96744	32.0574	32.102
	2	27.7423	12.8708	15.827	0	8.2	3.68098	23.5263	13.9791	19.9916	29.6282	6.66667	7.85714	9.55414	50	5.28571	52.325	35.9155	24.1468	8.95581	27.7058	32.8181
	3	24.4662	13.662	22.4021	0	7.8	2.5	22.2262	13.3744	17.5191	20.5142	6.66667	7.42857	10.2564	64.2857	4.2	66.225	26.6667	22.523	9.47907	28.5959	27.4148
Perilla frutescens 0.5%	1	21.6201	14.5521	22.8578	0	8.06667	3.5	21.1594	11.7814	21.0795	14.8505	0	8.06667	8.80829	60	6.66667	53.26	29.5455	26.6096	2.30465	36.9035	27.2846
	2	23.4266	14.7499	21.1001	0	8.25	3.44828	26.579	11.4674	20.585	26.894	0	8.46667	8.57143	66.6667	6.6	47.975	30.4687	24.1817	1.6186	32.5519	27.2195
	3	20.7959	31.2662	17.4545	0	8.2	3.82166	27.7984	11.7116	20.2883	17.78	6.66667	7.71429	9.27152	78.5714	3	58.5225	28.4672	26.3291	2.03721	31.9585	28.3262
Perilla frutescens 1%	1	21.8297	13.1675	14.4599	0	8.46667	3.96825	28.1955	11.7465	22.7608	11.5304	0	8.46667	9.09091	53.3333	6.71429	55.625	31.8182	23.6465	7.85116	33.1453	31.5161
	2	25.7864	8.5192	16.8035	0	8.46667	3.24074	25.3836	14.3512	30.6728	14.3297	0	8.46667	8.13397	53.3333	7	70.9925	21.3542	26.3193	7.00233	32.6508	32.9483
	3	21.0771	9.4093	11.6606	0	8.33333	4.95868	27.0632	14.0488	18.4092	14.5901	0	7.93333	11.3043	60	5.66667	51.1475	22.549	22.8243	7.36279	32.2552	30.9302
Perilla frutescens 2%	1	21.4227	12.673	15.5015	0	8.33333	4.28571	24.5686	10.2349	22.9586	16.6082	0	8.33333	10.4478	53.3333	7	52.715	32.5	26.0717	7.64186	30.8706	30.0839
	2	23.7009	11.5851	15.3062	0	8.46667	4.25532	25.2815	15.1302	32.0574	16.8686	0	8.2	8.14815	46.6667	5.75	62.755	31.4516	23.6742	6.88605	38.4859	24.0296
	3	25.0504	10.0027	16.6733	0	8.33333	5.26316	26.1733	12.0023	20.6839	16.9337	0	8.06667	7.93651	53.3333	5.85714	57.63	34.4828	24.7661	7.23488	44.4199	35.357
Artemisia argyi 0.5%	1	21.297	10.7939	19.2122	0	8.06667	4.4586	22.6506	13.5837	19.6949	20.7095	6.66667	8	8.66667	57.1429	5	49.215	16.0584	23.5089	5.31628	40.2661	28.1309
	2	22.1668	10.5961	17.8451	0	7.26667	2.17391	21.4418	13.2465	17.9147	14.2646	0	7.26667	2.22222	53.3333	5.57143	70.83	11.3636	24.3944	3.13023	37.5958	31.1906
	3	21.5041	11.8818	17.6498	0	8.33333	2.20994	25.4778	14.0721	15.2444	12.1163	0	7.93333	15.8192	60	5	60.815	20.8054	24.3018	3.15349	35.3211	31.3208
Artemisia argyi 1%	1	22.3609	10.2005	6.5177	0	8.6	3.27103	25.0472	13.7349	15.9367	16.9337	0	8.2	8.69565	80	3	56	22.7513	18.8133	7.4907	27.508	19.1471
	2	23.2673	9.1126	8.4056	0	8.73333	3.33333	26.929	13.2233	19.1015	17.3243	6.66667	8.71429	7.38916	78.5714	6.33333	50.165	21.2766	20.6027	7.39767	26.6179	20.1887
	3	22.986	11.4862	7.6244	0	8.6	2.8169	25.8249	13.6419	15.5411	15.6317	6.66667	8.57143	7.72947	78.5714	5	53.83	16.7539	22.9614	7.50233	25.4311	20.384
Artemisia argyi 2%	1	23.2545	10.7939	9.8378	6.66667	8.28571	2.72727	25.7933	12.5256	14.9477	17.3894	14.2857	8.16667	9.34579	100	0	57.425	24.2268	20.0852	6.52558	17.1235	4.8902
	2	20.7452	8.3214	13.2881	6.66667	8.14286	2.85714	23.2391	11.793	20.585	16.0223	21.4286	8.27273	7.14286	100	0	53.705	21.7195	19.8778	5.00233	14.4532	4.6298
	3	25.9709	11.0906	5.411	6.66667	7.14286	2.27273	23.0916	10.5256	16.3323	13.7438	21.4286	7	8.52713	90.9091	3	60.0375	25	19.968	5.64186	15.64	9.0566
Prunella vulgaris 0.5%	1	22.2242	14.0576	18.431	0	9	3.125	28.8044	9.63023	13.3653	15.4364	0	8.86667	6.98925	46.6667	6.5	55.0175	20.8092	25.8541	3.37442	38.387	33.404
	2	26.4435	16.9257	18.7565	0	8.46667	2.85714	21.9395	10.1419	19.8927	20.3189	6.66667	8.14286	7.35294	50	7.28571	58.915	20.6349	22.8894	3.22326	39.0793	32.102
	3	24.0586	11.684	15.6317	0	8.33333	3.9801	21.8331	12.0721	20.9806	17.9753	0	8.2	7.77202	40	6.11111	58.6	20.7865	22.5085	3.29302	40.365	34.9664
Prunella vulgaris 1%	1	19.1592	11.5851	5.6063	0	8.73333	2.28311	22.0051	10.4674	15.5411	15.5666	6.66667	8.42857	7.47664	35.7143	6.33333	54.495	22.7273	24.0533	7.83953	36.8046	27.4799
	2	24.2823	15.0466	5.7365	0	8.6	2.55319	20.8413	10.793	21.7718	16.8035	0	8.2	6.55022	46.6667	6.5	53.8625	18.2243	26.8434	7.72326	43.7276	31.0604
	3	25.6106	6.6401	4.2392	0	8.33333	1.35747	22.773	13.2581	22.8597	14.525	0	8.2	5.9633	53.3333	6.71429	59.2025	17.0732	22.9999	7.86279	34.6288	35.1617
Prunella vulgaris 2%	1	30.8794	12.3763	15.4364	0	8.2	3.90625	24.8458	10.6767	12.3763	11.0096	6.66667	8.14286	8.53659	42.8571	6.5	59.915	21.7778	25.4384	3.67674	41.4529	26.6336
	2	28.9783	13.8598	16.8686	0	8.2	3.24074	20.6154	10.4558	18.1125	10.3586	6.66667	7.85714	6.2201	42.8571	7	48.6225	19.898	24.4976	3.33953	38.387	25.9826
	3	28.3614	9.4093	11.7908	0	7.93333	3.18182	28.7729	11.014	24.4421	10.7492	6.66667	7.8	7.51174	57.1429	5	68.87	21.8274	26.76	3.50233	35.7167	28.1309
Schizonepeta tenuifolia 0.5%	1	22.9609	17.1235	17.129	0	8.73333	3.07692	26.6188	11.2233	9.0137	18.9518	0	8.33333	6.34921	46.6667	6.75	56.715	24.8588	26.8115	4.21163	42.0463	17.9753
	2	28.3104	18.9037	20.1236	0	8.73333	3.10078	22.9329	11.514	17.0246	17.3243	6.66667	8.42857	8.8	35.7143	6.77778	52.9975	23.6842	20.9103	3.83953	38.2881	25.9175
	3	21.8213	10.0027	17.2592	0	8.73333	2.63158	26.8709	11.0372	15.9367	17.5847	0	8.46667	5.74324	40	7.22222	66.3075	15.7706	24.2478	3.9093	31.5629	22.0115
Schizonepeta tenuifolia 1%	1	24.4391	12.9697	21.4907	13.3333	7	3.40426	15.4952	14.8395	10.7939	14.3948	30.7692	6.77778	8.81057	55.5556	4	57.1125	25.6039	26.3168	3.07209	27.2113	22.5323
	2	27.7805	21.574	21.7511	0	7.93333	3.51759	20.9035	14.6419	23.0575	16.0874	6.66667	7.85714	6.77083	50	5.85714	59.38	21.7877	25.0442	2.65349	30.2772	22.6625
	3	24.6265	12.9697	16.478	0	8.6	3.84615	23.6761	15.0721	17.1235	13.4834	6.66667	8.57143	6.66667	57.1429	6.33333	55.3	24.7619	25.0691	2.7	25.6289	20.7095
Schizonepeta tenuifolia 2%	1	25.7505	16.7279	18.8867	6.66667	8.57143	5.09259	29.641	14.107	19.2004	31.1906	14.2857	8.66667	6.82927	58.3333	5.8	56.785	24.0838	19.6185	6.04884	36.7057	27.2195
	2	25.1445	12.8708	20.3189	0	7.53333	2.67176	22.1945	13.6419	25.7278	32.3624	0	7.4	7.05882	53.3333	6.42857	53.37	17.7215	24.8226	5.57209	35.42	30.8
	3	28.1974	12.3763	16.4129	0	8.46667	2.9304	24.0497	15.1186	63.4087	27.545	0	8.2	7.92453	53.3333	6.42857	58.8425	20.4918	24.4932	5.97907	40.7606	32.4926
